# Supplementary material for: Linking the Resource Description Framework to cheminformatics and proteochemometrics
Source: J Biomed Semantics. 2011 Mar 7;2(Suppl 1):S6. doi: 10.1186/2041-1480-2-S1-S6 (PMC3105498; doi:10.1186/2041-1480-2-S1-S6)
Supplement: Additional file 1 — Notation3 file representing methoxymethane. [file 2041-1480-2-S1-S6-S1.n3]

@prefix ron: <http://rdf.openmolecules.net/?> .
@prefix sdb: <http://www.bioclipse.net/structuredb/#> .
@prefix owl: <http://www.w3.org/2002/07/owl#> .
@prefix chebi: <http://bio2rdf.org/chebi:> .
@prefix dbpedia: <http://dbpedia.org/resource/> .
@prefix nmr: <http://pele.farmbio.uu.se/nmrshiftdb/?moleculeId=> .

sdb:mol1 a sdb:Molecule ;
  sdb:name "methoxymethane"@en ;
  ron:smiles "COC" ;
  owl:sameAs <http://rdf.openmolecules.net/?InChI=1/C2H6O/c1-3-2/h1-2H3> .

<http://rdf.openmolecules.net/?InChI=1/C2H6O/c1-3-2/h1-2H3>
  sdb:hasInChI "InChI=1/C2H6O/c1-3-2/h1-2H3" ;
  owl:sameAs dbpedia:Dimethyl_ether ;
  owl:sameAs chebi:28887 ;
  owl:sameAs nmr:10016666 .
