# Supplementary material for: Linking the Resource Description Framework to cheminformatics and proteochemometrics
Source: J Biomed Semantics. 2011 Mar 7;2(Suppl 1):S6. doi: 10.1186/2041-1480-2-S1-S6 (PMC3105498; doi:10.1186/2041-1480-2-S1-S6)
Supplement: Additional file 2 — SPARQL query to extract an IC50 QSAR training data. [file 2041-1480-2-S1-S6-S2.rq]

PREFIX chembl: <http://rdf.farmbio.uu.se/chembl/onto/#>
PREFIX bo: <http://www.blueobelisk.org/chemistryblogs/>

SELECT DISTINCT ?act ?ass ?conf ?mol ?smiles ?val ?unit
WHERE {
  ?act chembl:type  "IC50" ;
       chembl:onAssay ?ass ;
       chembl:forMolecule ?mol ;
       chembl:standardValue ?val ;
       chembl:standardUnits ?unit .
  ?mol bo:smiles ?smiles .
  ?ass chembl:hasTarget         
       <http://rdf.farmbio.uu.se/chembl/target/t10885> ;
       chembl:hasConfScore ?conf .
}
