# Supplementary material for: Linking the Resource Description Framework to cheminformatics and proteochemometrics
Source: J Biomed Semantics. 2011 Mar 7;2(Suppl 1):S6. doi: 10.1186/2041-1480-2-S1-S6 (PMC3105498; doi:10.1186/2041-1480-2-S1-S6)
Supplement: Additional file 3 — SPARQL query to create a proteochemometrics data set for a ion channel proteins. [file 2041-1480-2-S1-S6-S3.rq]

PREFIX chembl: <http://rdf.farmbio.uu.se/chembl/onto/#>
PREFIX bo: <http://www.blueobelisk.org/chemistryblogs/>

SELECT DISTINCT ?type ?target ?pubmed ?l4 ?l5 ?l6 ?mol ?smiles ?val ?seq
WHERE {
  ?act chembl:type ?type;
       chembl:onAssay ?ass;
       chembl:forMolecule ?mol;
       chembl:standardValue ?val.
  ?ass chembl:hasTarget ?target;
       chembl:extractedFrom ?journal.
  ?ass chembl:hasTargetCount 1 .
  ?journal <http://purl.org/ontology/bibo/pmid> ?pubmed.
  ?mol bo:smiles ?smiles.
  ?target a chembl:Target ;
       chembl:classL3 "VGC" ;
       chembl:classL4 ?l4 ;
       chembl:classL5 ?l5 ;
       chembl:classL6 ?l6 ;
       chembl:sequence ?seq.
  FILTER regex(?l6, "NA")
  FILTER (?type = "Ki" || ?type = "IC50")
}
