# Supplementary material for: Linking the Resource Description Framework to cheminformatics and proteochemometrics
Source: J Biomed Semantics. 2011 Mar 7;2(Suppl 1):S6. doi: 10.1186/2041-1480-2-S1-S6 (PMC3105498; doi:10.1186/2041-1480-2-S1-S6)
Supplement: Additional file 5 — Bioclipse Scripting Language script that queries Bio2RDF for HIV proteins. [file 2041-1480-2-S1-S6-S5.js]

var sparql = "\
select distinct ?pdbid where { \
?s <http://purl.org/dc/elements/1.1/title> ?title . \
?s <http://purl.org/dc/elements/1.1/identifier> ?pdbid . \
FILTER regex(?title, \"HIV\") . \
FILTER regex(?pdbid, \"pdb\") .} \
LIMIT 10";

var hits = rdf.sparqlRemote("http://quebec.bio2rdf.org/sparql", sparql);
ui.newProject("PDB")
for (var i=1; i<=hits.getRowCount(); i++) {
  var pdbID = hits.get(i, "pdbid");
  pdbID = pdbID.substring(pdbID.indexOf(":")+1);
  protein = ws.queryPDB(pdbID);
  for (var j=0; j<protein.size(); j++) {
    ui.open(protein.get(j));
  }
}
