# Supplementary material for: Linking the Resource Description Framework to cheminformatics and proteochemometrics
Source: J Biomed Semantics. 2011 Mar 7;2(Suppl 1):S6. doi: 10.1186/2041-1480-2-S1-S6 (PMC3105498; doi:10.1186/2041-1480-2-S1-S6)
Supplement: Additional file 6 — Notation3 file of methanol using the CDK data model. [file 2041-1480-2-S1-S6-S6.n3]

<http://example.com/model1/atom1>
      a       cdk:Atom ;
      cdk:hasFormalCharge "1" ;
      cdk:symbol "O" .

<http://example.com/model1/atom2>
      a       cdk:Atom ;
      cdk:symbol "C" .

<http://example.com/model1/mol1>
      a       cdk:Molecule ;
      rdfs:label "Methanol" ;
      owl:sameAs <http://rdf.openmolecules.net/?InChI=1/CH4O/c1-2/h2H,1H3> ;
      cdk:hasAtom <http://example.com/model1/atom2> ,
                  <http://example.com/model1/atom1> ;
      cdk:hasBond <http://example.com/model1/bond1> .

<http://example.com/model1/bond1>
      a       cdk:Bond ;
      cdk:bindsAtom <http://example.com/model1/atom1> ,
                    <http://example.com/model1/atom2> ;
      cdk:hasOrder cdk:SingleBond .
