# Supplementary material for: Linking the Resource Description Framework to cheminformatics and proteochemometrics
Source: J Biomed Semantics. 2011 Mar 7;2(Suppl 1):S6. doi: 10.1186/2041-1480-2-S1-S6 (PMC3105498; doi:10.1186/2041-1480-2-S1-S6)
Supplement: Additional file 7 — Notation3 file showing a QSAR descriptor calculation output. [file 2041-1480-2-S1-S6-S7.n3]

<http://example.com/model1/mol1>
  a       cdk:Molecule ;
  bodo:hasDescriptorValue
    [ a       bodo:DescriptorValue ;
      bodo:hasPart
        [ a       bodo:DescriptorValuePoint ;
          bodo:hasValue "3.4"^^xsd:double ;
          bodo:valuePointFor
            [ a       bodo:Descriptor ;
              rdfs:label "TopoPSA"^^xsd:string
            ]
        ] ;
      bodo:isCalculatedBy
        [ a       bodo:DescriptorImplementation ;
          <http://purl.org/dc/elements/1.1/title>
            "org.openscience.cdk.qsar.descriptors. ...
            molecular.TPSADescriptor"^^xsd:string ;
          bodo:hasVendor "The Chemistry Development Kit"^^xsd:string ;
          bodo:instanceOf <bodo:tpsa>;
        ] ;
      bodo:isCalculatedWithParameter
        [ a       bodo:ParameterValue ;
          bodo:hasValue "false"^^xsd:boolean ;
          bodo:valueFor
            [ a       bodo:Parameter ;
              rdfs:label "checkAromaticity"
            ]
        ]
    ] .
