# Supplementary material for: Linking the Resource Description Framework to cheminformatics and proteochemometrics
Source: J Biomed Semantics. 2011 Mar 7;2(Suppl 1):S6. doi: 10.1186/2041-1480-2-S1-S6 (PMC3105498; doi:10.1186/2041-1480-2-S1-S6)
Supplement: Additional file 8 — Notation3 file with an NMR spectrum. [file 2041-1480-2-S1-S6-S8.n3]

@prefix : <http://www.nmrshiftdb.org/onto#> .
@prefix nmrdata: <http://pele.farmbio.uu.se/nmrshiftdb/?> .
@prefix xsd: <http://www.w3.org/2001/XMLSchema-datatypes> .

nmrdata:moleculeId=234
  :hasSpectrum nmrdata:spectrumId=4735 ;
  :moleculeId  "234".

nmrdata:spectrumId=4735
  :hasPeak nmrdata:s4735p0,
           nmrdata:s4735p1,
           nmrdata:s4735p2 .
    
nmrdata:s4735p0 a :peak;
  :hasShift "17.6"^^xsd:decimal .
nmrdata:s4735p1 a :peak;
  :hasShift "18.3"^^xsd:decimal .
nmrdata:s4735p2 a :peak;
  :hasShift "22.6"^^xsd:decimal .
