# Supplementary material for: Linking the Resource Description Framework to cheminformatics and proteochemometrics
Source: J Biomed Semantics. 2011 Mar 7;2(Suppl 1):S6. doi: 10.1186/2041-1480-2-S1-S6 (PMC3105498; doi:10.1186/2041-1480-2-S1-S6)
Supplement: Additional file 10 — Bioclipse Scripting Language script to search NMR spectra in a database. [file 2041-1480-2-S1-S6-S10.js]

// Load RDF Data, and Prolog code
swipl.loadRDFToProlog("nmrshiftdata.rdf.xml");
swipl.loadPrologFile( "findMolWithPeakValsNear.pl" );

// Define the list of peak shifts that should be searched for
var shifts = "[ 17.6, 18.3, 22.6, 26.5, 31.7, 33.5, 33.5, 41.8 ]";

// Query the findMolWithPeakValsNear prolog method, limiting to 10 results
var spectra = swipl.queryProlog(
  [ "findMolWithPeakValsNear", "10", shifts, "Mols" ]
)

// Print out the results
js.print( spectra );
